# Supplementary material for: Removal of a migrated biliary stent buried in a common bile duct stone using electrohydraulic lithotripsy
Source: J Can Assoc Gastroenterol. 2024 Jan 10;7(4):279–81. doi: 10.1093/jcag/gwad062 (PMC11317631; doi:10.1093/jcag/gwad062)
Supplement: gwad062_suppl_Supplementary_Materials [file gwad062_suppl_supplementary_materials.zip]

Archive with 4 entries (4 files):
- ICMJE-coi-disclosure TS.docx
- ICMJE-coi-disclosure EM.docx
- ICMJE-coi-disclosure MY.docx
- ICMJE-coi-disclosure NO.docx
